# Supplementary material for: Genetic deletion of calcium-independent phospholipase A2γ protects mice from diabetic nephropathy
Source: PLoS One. 2024 Oct 31;19(10):e0311404. doi: 10.1371/journal.pone.0311404 (PMC11527321; doi:10.1371/journal.pone.0311404)
Supplement: S1 Data — (XLSX) [file pone.0311404.s010.xlsx]

## Sheet: Fig. 1
Figure 1, A and B
	Ctrl-STZ											KO-STZ																Ctrl										KO
Basal	274.966	55.4024	117.23	295.8	346.67	191.328	163.743	405.282	58.7482	34.9591		231.033	490.23	954.37		399.23	954.06	170.557	385.54	206.555	214.06	374.29	105.667	139.915	266.057	362.683		169.916	127.852	105.03	189.86	312.96	252.541	192.944	133.126	168.166		191.812	594.32	279.91	504.15	1203.39	232.92	203.958	445.303	390.701	83.1232
W2	3989.12	1287.28	173.43	1848.01	256.9	595.173	335.216	160.027	153.508	580.429		190.529	315.043	90.535	65.0906	1566.41	387.85	1858.69	154.032	1420.97	290.626	166.105	327.391	2209.6	336.647	2342.2		176.997	371.773	88.8413	166.452	289.499	138.677	209.085	139.418	168.709		423.126	37.1228	342.324	422.779	515.601	356.142	140.968	122.317	160.097	168.551
W6	1023.69	1199.17	1521.71	139.57	1549.59	1057.91	1305.57	119.771	1555	586		1914.27	677.787	378.603	197.281	726.705	475.21	305.716	277.882	2848.8	183	259	260	545.238	230.804	305.79		152.2	186.11	184.545	88.4902	393.751	198.541	156.127	147.136	194		604.56	430.354	51.4716	507.202	971.41	458.183	183.033	460.377	562.584	218
W10	2711.18	1289.14	14231.4	1724.65	2105.36	817.523	2033.46	188.032	2392	899		1181.85	760.579	995.548	2896.47	1100.1	1781.77	441.797	283.133		111	206	367	861.244	206.001	364.814		258.32	248.25	278.916	782.319	96	167.025	395.281	262.978	205		424.49	568.164	1711	477	943.399	502.944	364.024	138.361	482.329	213
W15	166.825	1809.4		709.94	1263.87	1116		405.193	5714	795		832.946	605	6198.65	538.67	829.564	2995.39	167.58	627.781		92	128	160	383.38	148.15	2089.22		181.816	145.42		281.07	622.304	131.988	246.509	121.813	197		618.89	1520.64	1689.66	945.46	554.15	478.909	184.259	184.077	419.616	233
W19	283.038	1301.78		1154.88	2628.11	5461		109.36	6093.5	3632		828.061	931.248	757.22		762.629	1527.22	271.186	133.426		212	106	174	280.44	362.17	159.31		815.418	2051.31		488.668	401.848	167.52	183.24	145.971	150		1035.44	833.066	383.064	452.063		535.349	979.16	213.96	140.89	182
W21	1560.91	8479.83							5014.42	5503.23		925.438									233.057	454.955	581.527	472.51	199.29	330.69		415.828	665.257							135.003		369.837									138.444
Ctrl-STZ			KO-STZ
Glucose	Alb/Creat		Glucose	Alb/Creat
16.4	1622.46		12.9	978.849
29.5	2561.1		10.3	657.931
25.5	5308.86		11.1	1684.11
28.7	1115.41		10.4	924.378
29.1	1560.77		12.2	997.082
29.6	1809.52		16.3	1433.49
27.7	1224.75		20.1	608.994
15	196.477		13	295.251
28.9	3487.07		24.5	2134.89
26.2333	1999.28		14.8833	186.947
			15.1	220.01
			18.6833	311.653
			18.8	792.068
			15.9	247.177
			21.3	932.003

## Sheet: Fig. 2
Figure 2, B and C
Ctrl STZ	KO STZ	Ctrl	KO			Ctrl STZ	KO STZ	Ctrl	KO
0.21237	0.161929	0.261139	0.173274			3223.23	2427.53	2382.87	3374.16
0.229658	0.226797	0.184778	0.202566			4626.49	2887.15	2348.96	3581.28
0.226736	0.161485	0.278427	0.119452			5288.31	2566.58	2983.13	4415.96
0.182685	0.150378	0.222769	0.143671			4807.88	5430.04	3840.6	7011.53
0.205254	0.126906	0.213354	0.167839			3460.97	3040.66	5184.67	5481.61
0.2217	0.149896	0.292005	0.131346			2770.26	3591.01	3773.65	4062.63
0.157613	0.207505	0.182274	0.144453			3463.94	3299.06	3076.2	6834.42
0.166657	0.180076	0.187303	0.154387			3866.46	2261.67	4779.24	8178.52
0.198692	0.145132	0.223989	0.167972			5242.24	2502.38	3180.73	5254.31
0.251084	0.203132	0.176517	0.155216			3692.1	4041.05	2524.66	6804.06
0.109484	0.21589	0.18655	0.112737			4457.69	3599.8	3835.52	2981.98
0.185011	0.209692	0.255348	0.163093			4775.66	2994.75	3725.56	3219.84
0.198201	0.175482	0.207617	0.22508			4713.56	3406.21	4408.87	4247.69
0.145284	0.241035	0.129737	0.119501			5351.88	5061.52	4601.49	3531.66
0.136736	0.16924	0.211143	0.20273			4957.94	3299.35	3391.68	3479.58
0.176742	0.266159	0.193147	0.151208			6120.66	2824.95	3126.2	4622.02
0.165993	0.201106	0.186598	0.177549			4802.1	3545.58	3220.48	5424.07
0.152131	0.231988	0.198038	0.166141			4973.37	2892.16	3438.52	4991.88
0.162155	0.222681	0.195729	0.169717			5491.34	3419.37	4918.45	4760.27
0.137102	0.210681	0.195438	0.126001			4731.41	2919.65	5398.97	4763.82
0.432738	0.014921	0.008215	0.076695			4740	3956.6	4900.76	3012.05
0.380356	0.013521	0.016834	0.16215			3627.7	4016.5	3670.13	1675.93
0.314009	0.019996	0.028109	0.138289			2711.32	4100.02	4689.97	3524.09
0.449763	0.01888	0.009603	0.130912			3576.61	4415.35	4811.68	3579.94
0.362743	0.027561	0.010843	0.111993			3283.06	3044.05	4052.22	4495.14
0.390312	0.03193	0.015273	0.119376			4384.19	4437.57	6779.15	3278.5
0.399691	0.026063	0.014474	0.166047			2605.09	3201.84	6523.82	3641.43
0.416	0.013097	0.026444	0.133103			3804.49	4736.61	4990.8	3342.07
0.365732	0.016725	0.008933	0.178113			1945.7	7202.46	4167.84	3460.71
0.443839	0.012451	0.017	0.125085			3751.42	6469.51	4745.68	4128.92
0.333412	0.029144	0.006385	0.12408			3167.45	3225.24	4561.49	3292
0.409179	0.026105	0.006472	0.085248			4077.93	3894.27	4557.08	5419.82
0.443309	0.02398	0.005893	0.099595			3760.81	3090.92	4704.05	3061.51
0.290489	0.031327	0.015612	0.131676			1919.61	4050.98	4998.27	2855.19
0.361138	0.024311	0.050986	0.113973			4521.26	4170.04	2405.44	4526.01
0.360185	0.020601	0.011632	0.124172			3758.1	2563.26	4687.6	4117.49
0.353883	0.022635	0.031026	0.122439			3015.02	3945.74	3267.51	3898.9
0.414752	0.033432	0.029215	0.148029			4809.44	5070.46	3819.34	2583.83
0.374402	0.011369	0.02254	0.090175			4551.05	3442.77	5224.32	3098
0.405102	0.012831	0.026142	0.136719			4585.62	4326.52	5341.02	3804.52
0.022621	0.053878	0.039242	0.10611			5748.43	4406.57	3784.31	4095.52
0.014959	0.066776	0.050484	0.113285			5337.13	3425.69	3998.33	4182.49
0.014624	0.04204	0.034714	0.097268			3948.87	4300.02	4043.35	3304.39
0.028519	0.054816	0.047193	0.086337			4154.01	3499	3644.18	4562.73
0.017445	0.050669	0.049934	0.111864			4077.93	3405.64	4578.98	3484.37
0.043517	0.033092	0.033178	0.13781			3783.61	6024.78	4493.7	4095.49
0.012901	0.052265	0.030021	0.148588			4399.35	4540.64	3390.73	3561.48
0.022271	0.067735	0.05195	0.126416			3448.01	6227.59	4217.1	3584.12
0.010036	0.064284	0.023979	0.123662			5473.53	4533.26	2905.09	3726.52
0.010239	0.042481	0.031478	0.081358			3735.75	5535.47	3373.87	4161.64
0.024859	0.10431	0.045908	0.092712			4268.54	3898.04	4815.41	3933.74
0.022328	0.099452	0.028763	0.084395			3516.49	3695.93	7159.62	3978.56
0.010359	0.057484	0.05187	0.114828			3660.36	4337.6	3114.61	3113.07
0.006035	0.042865	0.03595	0.104154			5302.58	3989.07	3500.31	3020.64
0.009244	0.045793	0.064593	0.148855			3100.14	4052.77	3382.14	3218.95
0.007155	0.056017	0.048185	0.122585			4825.95	9168.57	6581.16	4962.99
0.005349	0.06632	0.022733	0.14413			5671.55	4864.17	4292.68	4160.33
0.010653	0.042173	0.039005	0.110692			4431.12	4006.28	4369.02	3650.37
0.004166	0.068496	0.055575	0.094449			5985.89	2957.39	3867.1	3668.6
0.007177	0.055905	0.065159	0.099441			4056.53	2952.86	3556.76	3972.91
0.022454	0.326294	0.06337	0.047565			4438.08	2675.59	5259.09	4474.22
0.025059	0.287153	0.081176	0.042829			4468.25	4547.12	5199.77	2897.11
0.048355	0.252222	0.076276	0.031418			4444.66	5273.43	3055.03	3630.19
0.025622	0.309997	0.098989	0.041557			4196.57	4492.52	4073.71	2777.98
0.031638	0.28006	0.100075	0.051112			4440.19	4609.25	2751.55	3781.05
0.034732	0.308634	0.084514	0.028483			3347.08	3321.76	2997.43	11062.8
0.016601	0.295011	0.066101	0.046678			5198.59	3130.22	5990.42	6330.75
0.026762	0.309852	0.076226	0.036392			4620.07	3717.42	4829.05	4498.91
0.035034	0.245357	0.0602	0.031668			4042.61	3919.08	2964.99	3400.34
0.04644	0.322166	0.060782	0.028869			3326.39	4073.74	4675.98	8851.8
0.023697	0.291305	0.08032	0.035983			4385.94	3655.93	3438.01	7485
0.012235	0.26353	0.109336	0.034995			3653.75	3800.69	3287.02	4944.09
0.022664	0.277253	0.058538	0.069884			4641.98	4564.81	6947.86	4247.63
0.014889	0.27589	0.08315	0.061302			4689.3	2712.75	6808.98	2914.61
0.040251	0.238896	0.081227	0.037152			7302.46	4011.55	5133.17	2964.99
0.023841	0.310248	0.061395	0.036256			4573.81	4149	4231.63	3851.81
0.041889	0.292938	0.088311	0.0515			4138.78	3472.21	1919.33	3579.26
0.026272	0.28066	0.106951	0.036745			3603.12	4258.26	3878.05	4919.21
0.015948	0.262728	0.110059	0.034522			5867.11	3476.39	4362.51	5387.51
0.031147	0.26272	0.108419	0.038681			5586.75	4308.16	3475.08	3247.91
0.035334	0.03148	0.150286	0.12584			4149.99	2372.65	5506.93	3738.37
0.055559	0.025472	0.153876	0.102758			5055.07	4295.04	6301.57	2927.73
0.054517	0.013437	0.101927	0.076598			3801.39	1685.77	4205.19	3483.51
0.10122	0.029449	0.11507	0.111812			3216.94	2775.05	4341.63	3773.26
0.080107	0.049612	0.19221	0.073353			4007.91	2922.46	4685.5	5466.28
0.080449	0.019472	0.180533	0.122582			3369.05	3307.62	3793.76	5601.08
0.083947	0.029438	0.107123	0.076153			3548.04	3564.61	4556.15	3997.27
0.073012	0.022559	0.124292	0.085611			3604.04	4179.65	4515.29	8509.37
0.049286	0.026347	0.158214	0.095986			3954.08	5770.69	4463.59	4623.65
0.071048	0.019199	0.101762	0.093389			4101.52	2677.73	3636.54	3789.23
0.080654	0.016761	0.097866	0.183729			4476.3	3058.25	4143.41	3287.72
0.06501	0.016605	0.085301	0.072898			3634.6	3175.88	4717.11	6078.93
0.053741	0.019767	0.085845	0.103668			3088.39	2693.92	4913.47	7053.01
0.049871	0.023117	0.118339	0.134613			3675.59	4538.11	3579.87	8328.87
0.0542	0.027068	0.112523	0.100888			2654.61	4068.35	2946.92	4484.28
0.074409	0.027871	0.103143	0.162108			3855.45	3587.85	4201.3	4434.41
0.076083	0.04015	0.113236	0.124008			3318.7	2224.82	4285.37	4702.87
0.076421	0.016081	0.08477	0.116261			3509.5	4617.49	2762.88	4518.67
0.038908	0.038475	0.098496	0.088194			4282.68	3016.46	4800.5	4582.46
0.044288	0.030789	0.104534	0.083437			4880.33	3449.06	5483.81	4361.29
	0.145292	0.020655	0.040744				2967.58	4433.04	4916.5
	0.1306	0.025807	0.029983				2992.32	4718.61	5179.05
	0.186097	0.017313	0.039946				2945.32	4102.1	4270.87
	0.140977	0.025676	0.028494				3414.51	3772.18	3279.01
	0.153915	0.04039	0.039432				3330.45	3634.98	2853.94
	0.149835	0.048486	0.029729				8235.45	3820.55	3028.59
	0.125829	0.038236	0.047737				2973.64	6849.01	4553.98
	0.124367	0.055717	0.037004				3262.72	4972.76	3104.74
	0.177795	0.026795	0.048709				5688.34	4409.09	3180.38
	0.161708	0.016397	0.037448				3269.49	3735.97	4855.04
	0.185442	0.044943	0.051594				4245.07	4506.79	2939.61
	0.195188	0.016939	0.034993				3167.48	4006.15	3055.16
	0.12514	0.016594	0.020892				3224.12	4693.29	2756.53
	0.167025	0.03488	0.046879				3616.56	3342.45	4029.49
	0.170253	0.027406	0.035541				4441.15	6707.86	3923.87
	0.110427	0.022229	0.041803				3527.6	3827.41	3593.09
	0.164516	0.021382	0.033336				4331.66	5801.59	2993.12
	0.087297	0.031993	0.031292				3812.57	3507.07	3991.3
	0.082215	0.027714	0.057323				5308.81	4630.23	4939.74
	0.056783	0.042282	0.034176				5254.24	3871.51	5550.41
	0.099854	0.0396					3829.27	3223.58
	0.204612	0.027138					3371.41	3574.54
	0.116132	0.049766					3354.97	4172.21
	0.271001	0.017491					3067.58	7320.98
	0.154192	0.03026					3567.42	3473.39
	0.163148	0.02649					4672.6	4072.79
	0.126874	0.036368					3566.14	3208.19
	0.150622	0.046826					4986.17	5535.53
	0.114538	0.06221					5099.83	4479.46
	0.186136	0.021691					4608.1	5922.41
	0.123515	0.036177					3285.14	3488.14
	0.194834	0.018035					3118.76	6948.15
	0.196723	0.015152					2693.02	3792.55
	0.190084	0.033652					2848.29	4778.73
	0.163897	0.032036					4474.22	5233.9
	0.146936	0.0286					3164.16	3388.08
	0.169861	0.043391					3254.97	2837.31
	0.10093	0.084668					3563.14	3370.74
	0.200054	0.071187					4569.92	3831.85
	0.117765	0.037984					2624.22	4731.63

## Sheet: Fig. 3
Figure 3B, left, right panels
Ctrl STZ	KO STZ	Ctrl	KO		Ctrl STZ	KO STZ	Ctrl	KO
65.36	72.79	46.69	66.49		1.556	2.633	1.134	1.636
61.17	36.98	57.45	69.42		1.62	1.989	1.501	1.699
42.99	21.29	72.08	49.63		2.398	0.989	2.538	1.502
24	39.08	60.25	36.5		1.262	2.019	1.901	1.049
60.93	79.37	73.03	47.45		2.017	1.766	2.435	1.948
50.1	74.21	49.9	85.17			2.005	1.268
52.98	62.33	82.02	94.02		2.034	2.115		1.851
91.98	36.55	80.35	91.7		1.999		1.591	1.546
104.8	47.23	80.94	78.88		1.204	1.694	1.431	1.671
104.86	46.64	91.09	104.67		2.222	1.672	2.024	1.718
37.36	66.51	72.63	80.24		1.001	1.557	1.778	2.541
70.19	40.28	46.14	81.15		2.209	1.846	1.796
56.18	63.39	74.5	59.65		1.997	2.796	0.882	1.437
54.4	57.93	82.05	57.76					1.539
48.69	34.69	72.89	50.71		1.586	1.552	1.022	1.844
59.98	69.77	41.36	86.78		1.705	2.587	1.365	1.539
57.39	65.72	96.35	96.6		1.084	1.797	1.427	1.859
59.27	34.14	34.21	89.63		2.046	2.919	1.83
52.64	54.88	75.04	68.94		1.511	2.144	1.06
57.89	56.56	64.99	70.73		1.368	1.08
56.29	52.61	77.25	70.1		1.88	1.40009	1.689	2.326
49.49	53.41	65.23	81.87		1.945	1.62136	0.969	2.605
66.18	53.33	79.74	45.67		1.446	1.9647	2.614	2.538
60.25	60.35	71.37			1.41836	1.92436	1.56274	1.52999
60.73	79.08	38.26			1.50982	1.66935	2.33397	2.00637
56.23	74.6						3.49767	2.66714
58.3	81.6				2.11239	1.32115	2.46966	2.21911
41.51	42.21				1.94142	1.9245	1.28856	1.24489
87.98	65.21				2.15863	1.69033
88.44	45.51				1.99902	1.79559
81.8	60.43				1.8759	1.20436
68.25	41.1					1.59609
75.44	41.69				1.17447
	63.57				1.99829	2.03505
	78.16				1.71093	2.21432
					1.20265	1.75715
					1.38355	1.65083
						2.1863
						1.29937

## Sheet: Fig. 4
Figure 4, left and right panels
Ctrl STZ	KO STZ	Ctrl	KO		Ctrl STZ	KO STZ	Ctrl	KO
6.44	6	10.8	9.16		1.327	1.592	2.613	2.357
6.8	4.6	6	5.6		1.401	1.221	1.452	1.441
6.33	9.9	7.11	6.85		1.304	2.627	1.72	1.762
11.16	6	10.2	7		2.3	1.592	2.468	1.801
8.33	8.75	3.6	6.4		1.716	2.322	0.871	1.647
8.5	6.12	7.25	7.14		1.751	1.624	1.754	1.837
9.33	5.42	8.71			1.923	1.438	2.107
	9.8	9.33				2.601	2.257
		8.5					2.057

## Sheet: Fig. 5
Figure 5C, LC3-II, P62, ubiqutin
Ctrl STZ	KO STZ	Ctrl	KO		Ctrl STZ	KO STZ	Ctrl	KO		Ctrl STZ	KO STZ	Ctrl	KO
0.569756	0.866415	0.593499	0.560866		0.697444	0.46712	0.507389	0.775771		0.207859	0.609347	0.228371	0.313123
0.555232	0.605816	0.266505	1		1	0.328684	0.579033	0.893786		0.269028	0.4221		0.347115
0.51719	0.901268	0.512795	0.850176		0.860413	0.291911	0.645717	0.908663			0.547834	0.374664	0.294281
0.493769	0.757001	0.690354	0.543691		0.887209	0.15008	0.694695	0.779724		0.546827	1	0.242061	0.479938
0.433403	0.995195	0.643939	0.616239		0.739385	0.598983	0.474782	0.52793		0.690446	1	0.389475	0.883168
0.462263	0.576175	0.314807	1		0.62753	0.375251	0.536102	0.766087		0.727127	0.659354	0.704494	0.532609
					0.374501	0.588076	1	0.485205		0.481524	0.293573	0.405303	0.381241
					0.50449	0.152287	0.714674	0.506466		0.490702	0.641691	0.768917	0.361213

## Sheet: Fig. 6
Figure 6, A, B and C
Untr	TM	ADR	H2O2		Untr	TM	ADR	H2O2		Untr	TM	ADR	H2O2		Untr	TM	ADR	H2O2
15.9	8.4	83.1	25.9		5.8	8.4	25	12		14.1	15	69.4	26.6		7	5.1	34	11
20.5	15.6	71.7	40.5		9	6.5	30.8	14.9		22.5	19.1	67.7	23.3		9.1	7.2	30.3	12.4
5.8	7.9	62.9	76		2.4	5.6	37.7	12.9		3.4	8.9	54.4	23.9		1.9	6.5	28.6	13
3.3	6	56.1	18.1		1	5.6	22.1	6		12.1	17.7	58.5	26.7		1.8	4.3	13.1	7.2
Untr	Indo	ADR 0.5	ADR 0.5+Indo	ADR 1.0	ADR 1.0+Indo	H2O2	H2O2+Indo	Untr	Indo	ADR 0.5	ADR 0.5+Indo	ADR 1.0	ADR 1.0+Indo	H2O2	H2O2+Indo
1.4	2.2	13	14.8	38.8	44.9	5.5	8.7	0.2	1	17.9	25.6	46.3	49.2	4.3	5.3
1.7	3.54	13.62	12.44	33.17	44	62.08	51.44	0.72	1.24	7.99	13.11	29.78	55.63	12.5	13.92
1.62	2.37	20.37	20.85	56.07	60.98	6.29	7.23	2.32	3.18	29.75	33.63	53.56	60.64	9.35	8.84
3.29	5.62	30.37	34.64					1.97	3.85	36.06	47.19
0.38	1.18	28.25	35.99					0	0	19.41	35.8
Ctrl	KO
1.75381	1.60428
1.35873	0.864756
1.21456	1.26021
1.44877	1.41102
2.4169	1.23737
1.6022	1.72236
1.78227	4.65996

## Sheet: Fig. S1
Figure S1, A, B, C and D
Ctrl STZ	KO STZ	Ctrl	KO		Ctrl STZ	KO STZ	Ctrl	KO		Ctrl STZ	KO STZ	Ctrl	KO		Ctrl STZ	KO STZ	Ctrl	KO
29.5	12.9	11.7	9.7		29.5		11.7	9.7		34.7	17.6	34	19.9		34.7		34	19.9
25.5	10.3	11.4	8.5		25.5		11.4	8.5		27.8	15.7	33.6	17.1		27.8		33.6	17.1
28.7	11.1	11.6	8.8		28.7		11.6	8.8		15.7	15.2	38.3	16.1		15.7		38.3	16.1
29.1	10.4	11.5	8		29.1		11.5	8		15.2	19.7	36.8	19.8		15.2		36.8	19.8
29.6	12.2	11.1	8.5		29.6		11.1	8.5		26.9	20.7	35.9	20.6		26.9		35.9	20.6
27.7	16.3	11.1	9.9		27.7	16.3	11.1	9.9		25.7	20.9	33.3	21.5		25.7	20.9	33.3	21.5
15	20.1	11.5	10.1		15	20.1	11.5	10.1		26.5	21.7	32.2	21.6		26.5	21.7	32.2	21.6
28.9	13	11.3	10.1		28.9		11.3	10.1		33.8	22.2	31.4	22.5		33.8		31.4	22.5
26.2	24.5	9.5	10		26.2	24.5	9.5	10		28	19.7	33.7	21.9		28	19.7	33.7	21.9
	14.9		9.2					9.2		28.8	23		21.9		28.8			21.9
	15.1					15.1					22.6					22.6
	18.7					18.7					22.8					22.8
	18.8					18.8					19.1					19.1
	15.9					15.9					18.6					18.6
	21.3					21.3					17.6					17.6

## Sheet: Fig. S2
Figure S2
	Ctrl-STZ											KO-STZ																Ctrl										KO
Basal	274.966	55.4024	117.23	295.8	346.67	191.328	163.743	405.282	58.7482	34.9591							954.06	170.557		206.555		374.29	105.667	139.915	266.057	362.683		169.916	127.852	105.03	189.86	312.96	252.541	192.944	133.126	168.166		191.812	594.32	279.91	504.15	1203.39	232.92	203.958	445.303	390.701	83.1232
W2	3989.12	1287.28	173.43	1848.01	256.9	595.173	335.216	160.027	153.508	580.429							387.85	1858.69		1420.97		166.105	327.391	2209.6	336.647	2342.2		176.997	371.773	88.8413	166.452	289.499	138.677	209.085	139.418	168.709		423.126	37.1228	342.324	422.779	515.601	356.142	140.968	122.317	160.097	168.551
W6	1023.69	1199.17	1521.71	139.57	1549.59	1057.91	1305.57	119.771	1555	586							475.21	305.716		2848.8		259	260	545.238	230.804	305.79		152.2	186.11	184.545	88.4902	393.751	198.541	156.127	147.136	194		604.56	430.354	51.4716	507.202	971.41	458.183	183.033	460.377	562.584	218
W10	2711.18	1289.14	14231.4	1724.65	2105.36	817.523	2033.46	188.032	2392	899							1781.77	441.797				206	367	861.244	206.001	364.814		258.32	248.25	278.916	782.319	96	167.025	395.281	262.978	205		424.49	568.164	1711	477	943.399	502.944	364.024	138.361	482.329	213
W15	166.825	1809.4		709.94	1263.87	1116		405.193	5714	795							2995.39	167.58				128	160	383.38	148.15	2089.22		181.816	145.42		281.07	622.304	131.988	246.509	121.813	197		618.89	1520.64	1689.66	945.46	554.15	478.909	184.259	184.077	419.616	233
W19	283.038	1301.78		1154.88	2628.11	5461		109.36	6093.5	3632							1527.22	271.186				106	174	280.44	362.17	159.31		815.418	2051.31		488.668	401.848	167.52	183.24	145.971	150		1035.44	833.066	383.064	452.063		535.349	979.16	213.96	140.89	182
W21	1560.91	8479.83							5014.42	5503.23												454.955	581.527	472.51	199.29	330.69		415.828	665.257							135.003		369.837									138.444

## Sheet: Fig. S3
Figure S3, nephrin and podocalyxin
Ctrl STZ	KO STZ	Ctrl	KO		Ctrl STZ	KO STZ	Ctrl	KO
0.268446	0.156947	0.329076	1		0.212758	0.325043	0.21887	1
0.223406	0.127677	0.0780982	0.201131		0.199472	0.239185	0.152684	0.187639
0.388507	0.076271	0.201908	0.211393		0.190578	0.304366	0.188896	0.308895
0.241625	0.21212	0.220752	0.235696		0.383377	0.18866	0.196605	0.398292
0.227088	0.159679	0.253702	0.332947		0.129513	0.263134	0.118042	0.311608
0.608311	0.257147	0.108562	0.106316		0.188729	0.170414	0.115988	0.355843
1	0.306021	0.0143104	0.201607		0.233259	1	0.203938	0.113318
0.21316	0.429866	0.103422	0.059562		0.21896	0.454981	0.121344	0.195606

## Sheet: Fig. S4
Figure S4, B and C
Ctrl STZ	KO STZ	Ctrl	KO		Ctrl STZ	KO STZ	Ctrl	KO
1.54637	1.06417	3.05706	1.18143		0.823	0.822	0.798	0.803
1.17999	1.11118	2.57884	1.33116		0.797	0.804	0.853	0.804
1.39835	1.30326	1.82471	1.12689		0.764	0.856	0.785	0.821
1.58695	1.2068	1.86143	1.12649		0.79	0.835	0.785	0.789
1.62208	1.11648	2.35077	1.10605		0.811	0.824	0.821	0.813
1.32295	1.28059	2.45579	0.924705		0.767	0.765	0.782	0.711
1.23294	0.527187	1.22396	1.68559		0.815	0.763	0.72	0.57
0.744005	1.31178	1.25514	1.14983		0.667	0.768	0.739	0.798
0.716832	0.940727	0.672462	1.25408		0.723	0.755	0.741	0.783
1.06939	0.948951	0.936511	1.45614		0.71	0.727	0.723	0.742
0.971694	1.91607	0.72232	0.932493		0.757	0.749	0.719	0.791
0.988683	0.929648	1.05989	1.83789		0.695	0.715	0.803	0.809
0.842638	1.45998	0.64771	1.46716		0.703	0.694	0.787	0.766
0.739142	1.31984	1.14067	1.11078		0.61	0.723	0.829	0.815
1.23732	0.946941	1.23526	1.69875		0.582	0.722	0.773	0.777
1.43355	0.890022	1.20616	1.41671		0.788	0.72	0.799	0.649
1.19206	1.00551	0.993552	0.772511		0.783	0.813	0.796	0.731
1.26165	0.82799	1.26629	0.95401		0.827	0.766	0.759	0.716
1.76451	0.974447	1.18612	1.43924		0.723	0.755	0.716	0.7
1.4936	0.774296	0.95943	1.17467		0.846	0.785	0.741	0.79
1.31215	0.653853	1.04118			0.819	0.755	0.768
1.54088		1.12478			0.793		0.776
1.2218		1.01613			0.844		0.704
0.902159					0.728
0.769397					0.766
					0.817

[truncated: 2 more sheets: Fig. S7, Fig. S8]
